# Supplementary material for: Systematic Review and Meta-Analysis of Oral Anticoagulant Therapy in Atrial Fibrillation Cancer Patients
Source: Cancers (Basel). 2023 Apr 30;15(9):2574. doi: 10.3390/cancers15092574 (PMC10177228; doi:10.3390/cancers15092574)
Supplement: Supplementary file 1 [file cancers-15-02574-s001.zip]

Archive with 1 entries (1 files):
- cancers-2336730-supplementary.pdf
